# Supplementary material for: Trends and Projections of the Prevalence of Diabetes Mellitus in Pregnancy and Fetal–Neonatal Metabolic Disorders, 2010–2035: A Nationwide Population-Based Study from Hungary
Source: J Clin Med. 2025 Aug 14;14(16):5740. doi: 10.3390/jcm14165740 (PMC12387990; doi:10.3390/jcm14165740)
Supplement: Supplementary file 1 [file jcm-14-05740-s001.zip]

Archive with 2 entries (2 files):
- Csákvári_gest_diabetes_Figure_S2_20250623.pdf
- Csákvári_gest_diabetes_Figure_S1_20250611.pdf
